# Supplementary material for: Wheat Kernel Variety Identification Based on a Large Near-Infrared Spectral Dataset and a Novel Deep Learning-Based Feature Selection Method
Source: Front Plant Sci. 2020 Nov 10;11:575810. doi: 10.3389/fpls.2020.575810 (PMC7683420; doi:10.3389/fpls.2020.575810)
Supplement: Supplementary file 2 [file Data_Sheet_2.ZIP]

Archive with 9 entries (8 files):
- Supplemented Materials/
- Supplemented Materials/Demo_1_PLSDAClass30_CV.m
- Supplemented Materials/Demo_2_CNNFS.ipynb
- Supplemented Materials/Demo_3_CNNAT.ipynb
- Supplemented Materials/RS_Index_CNN60_features.csv
- Supplemented Materials/ZL_confusionmat.m
- Supplemented Materials/ZL_kfold_PLSDA.m
- Supplemented Materials/ZL_PLSDA.m
- Supplemented Materials/Guide for users.txt
