# Supplementary material for: Wheat Kernel Variety Identification Based on a Large Near-Infrared Spectral Dataset and a Novel Deep Learning-Based Feature Selection Method
Source: Front Plant Sci. 2020 Nov 10;11:575810. doi: 10.3389/fpls.2020.575810 (PMC7683420; doi:10.3389/fpls.2020.575810)
Supplement: Supplementary file 2 [file Data_Sheet_2.ZIP › Supplemented Materials/Demo_2_CNNFS.ipynb]

# %% [code]
%matplotlib inline
import mxnet as mx
from mxnet import autograd, gluon, init, nd
from mxnet.gluon import data as gdata, loss as gloss, nn, utils as gutils
import numpy as np
import pandas as pd
import d2lzh as d2l
import matplotlib.pyplot as plt
import time

# %% [code]
def _get_batch(batch, ctx):
    features, labels = batch
    if labels.dtype != features.dtype:
        labels = labels.astype(features.dtype)
    return (gutils.split_and_load(features, ctx),
            gutils.split_and_load(labels, ctx), features.shape[0])

def evaluate_accuracy(data_iter, net, ctx=[mx.cpu()]):
    if isinstance(ctx, mx.Context):
        ctx = [ctx]
    acc_sum, n = nd.array([0]), 0
    for batch in data_iter:
        features, labels, _ = _get_batch(batch, ctx)
        for X, y in zip(features, labels):
            y = y.astype('float32')
            acc_sum += (net(X).argmax(axis=1) == y).sum().copyto(mx.cpu())
            n += y.size
        acc_sum.wait_to_read()
    return acc_sum.asscalar() / n

def train_CNN_class(train_iter, test_iter, net, loss, trainer, ctx, num_epochs,lr_period,lr_decay, end_con):
    print('training on', ctx)
    if isinstance(ctx, mx.Context):
        ctx = [ctx]
    for epoch in range(num_epochs):
        train_l_sum, train_acc_sum, n, m, start = 0.0, 0.0, 0, 0, time.time()
        if epoch > 0 and epoch % lr_period == 0:
            trainer.set_learning_rate(trainer.learning_rate * lr_decay)
        for i, batch in enumerate(train_iter):
            Xs, ys, batch_size = _get_batch(batch, ctx)
            ls = []
            with autograd.record():
                y_hats = [net(X) for X in Xs]                
                l1_norm = nd.norm(net[0].weight.data(), 1)               
                ls = [loss(y_hat, y)+0.1 * l1_norm for y_hat, y in zip(y_hats, ys)]
            for l in ls:
                l.backward()
            trainer.step(batch_size)
            train_l_sum += sum([l.sum().asscalar() for l in ls])
            n += sum([l.size for l in ls])       
        train_acc = evaluate_accuracy(train_iter, net, ctx)
        test_acc = evaluate_accuracy(test_iter, net, ctx)
        print('epoch %d, loss %.7f,cal %.4f,val %.4f, lr %.7f, time %.1f sec'
              % (epoch + 1, train_l_sum / n,train_acc, test_acc, trainer.learning_rate, time.time() - start))
        if test_acc>end_con:break

# %% [code]
cal = pd.read_csv('DT_train.csv',header=None)
val = pd.read_csv('DT_val.csv',header=None)
pre = pd.read_csv('DT_test.csv',header=None)

# %% [code]
cal_features = cal.iloc[:, 0:-1]
val_features = val.iloc[:, 0:-1]
pre_features = pre.iloc[:, 0:-1]
cal_labels = cal.iloc[:, -1]
val_labels = val.iloc[:, -1]
pre_labels = pre.iloc[:, -1]

# %% [code]
cal_features = nd.array(cal_features.values)
val_features = nd.array(val_features.values)
pre_features = nd.array(pre_features.values)

cal_features = nd.reshape(cal_features, shape=(cal_features.shape[0],1,cal_features.shape[1]))
val_features = nd.reshape(val_features, shape=(val_features.shape[0],1,val_features.shape[1]))
pre_features = nd.reshape(pre_features, shape=(pre_features.shape[0],1,pre_features.shape[1]))

cal_labels = nd.array(cal_labels.values)
val_labels = nd.array(val_labels.values)
pre_labels = nd.array(pre_labels.values)

print(cal_features.shape,cal_labels.shape,val_features.shape,val_labels.shape,pre_features.shape,pre_labels.shape)

# %% [code]
batch_size=512

train_iter = gdata.DataLoader(gdata.ArrayDataset(cal_features, cal_labels), batch_size, shuffle=True)
val_iter  = gdata.DataLoader(gdata.ArrayDataset(val_features, val_labels), batch_size, shuffle=False)
pre_iter  = gdata.DataLoader(gdata.ArrayDataset(pre_features, pre_labels), batch_size, shuffle=False)


# %% [code]
class Chse1D(nn.Block):
    def __init__(self, kernel_size, **kwargs):
        super(Chse1D, self).__init__(**kwargs)
        self.weight = self.params.get('weight', shape=kernel_size)

    def forward(self, x):
        return x * nd.relu(self.weight.data())

# %% [code]
loss = gloss.SoftmaxCrossEntropyLoss()
ctx = d2l.try_all_gpus()

net = nn.Sequential(prefix='WheatS0')
net.add(
        Chse1D(200),
        nn.Conv1D(16, kernel_size=3, strides=1),
        nn.ELU(),
        nn.MaxPool1D(pool_size=2, strides=2),
        nn.BatchNorm(),
        nn.Conv1D(16, kernel_size=3, strides=1),
        nn.ELU(),
        nn.MaxPool1D(pool_size=2, strides=2),
        nn.BatchNorm(),
        nn.Conv1D(16, kernel_size=3, strides=1),
        nn.ELU(),
        nn.MaxPool1D(pool_size=2, strides=2),
        nn.BatchNorm(),
        nn.Dense(512, activation="relu"),
        nn.BatchNorm(),
        nn.Dense(128, activation="relu"),
        nn.BatchNorm(),
        nn.Dense(30))
net.initialize(init.Normal(sigma=0.01), ctx=ctx)

# %% [code]
net[0].initialize(init.Constant(1),force_reinit=True, ctx=ctx)

# %% [code]
net.collect_params().reset_ctx(ctx)
net.hybridize()

# %% [code]
train_epochs=500
train_lr=0.0005
lr_period=100
lr_decay=0.1
trainer = gluon.Trainer(net.collect_params(), 'adam', {'learning_rate': train_lr})

# %% [code]
train_CNN_class(train_iter, pre_iter, net, loss, trainer, ctx, train_epochs,lr_period,lr_decay, 0.9)

# %% [code]
train_acc = evaluate_accuracy(train_iter, net, ctx)
test_acc = evaluate_accuracy(pre_iter, net, ctx)
print(train_acc,test_acc)

# %% [code]
ww=nd.relu(net[0].weight.data())
zz = ww.asnumpy()
plt.plot(zz)

# %% [code]
data = pd.DataFrame(zz)
data.to_csv('Selection_weight.csv',header=None,index=None)
