# Supplementary material for: Wheat Kernel Variety Identification Based on a Large Near-Infrared Spectral Dataset and a Novel Deep Learning-Based Feature Selection Method
Source: Front Plant Sci. 2020 Nov 10;11:575810. doi: 10.3389/fpls.2020.575810 (PMC7683420; doi:10.3389/fpls.2020.575810)
Supplement: Supplementary file 2 [file Data_Sheet_2.ZIP › Supplemented Materials/RS_Index_CNN60_features.csv]

5
7
10
16
18
21
23
28
31
32
33
34
35
38
41
43
45
46
47
50
55
60
63
67
69
93
98
103
109
112
115
117
118
119
121
122
123
125
126
127
129
131
132
134
140
143
144
146
173
180
182
183
185
187
190
191
192
193
194
195
