# Supplementary material for: Wheat Kernel Variety Identification Based on a Large Near-Infrared Spectral Dataset and a Novel Deep Learning-Based Feature Selection Method
Source: Front Plant Sci. 2020 Nov 10;11:575810. doi: 10.3389/fpls.2020.575810 (PMC7683420; doi:10.3389/fpls.2020.575810)
Supplement: Supplementary file 2 [file Data_Sheet_2.ZIP › Supplemented Materials/Guide for users.txt]

The dataset is available at https://github.com/L-Zhou17/Wheat-kernels.
The selected indexes of spectral channel by CNN-FS is recorded in the file 'RS_Index_CNN60_features.csv'.
(Note: the Starting index is 1 in the mentioned file.)

(1) Download the dataset.
(2) Concatenate the data sheet vertically in DT_train-1.csv,DT_train-2.csv,DT_train-3.csv,DT_train-4.csv,DT_train-5.csv, and save the new sheet as 'DT_train.csv'.
(3) Use the same methods to get 'DT_val.csv', 'DT_test.csv'.
(4) Start with the codes 'Demo_1','Demo_2','Demo_3'.
